# Supplementary material for: Quantification of Analgesic and Anti-Inflammatory Lipid Mediators in Long-Term Cryopreserved and Freeze-Dried Preserved Human Amniotic Membrane
Source: Bioengineering (Basel). 2023 Jun 20;10(6):740. doi: 10.3390/bioengineering10060740 (PMC10294941; doi:10.3390/bioengineering10060740)
Supplement: Supplementary file 1 [file bioengineering-10-00740-s001.zip]

Archive with 1 entries (1 files):
- bioengineering-2437729-supplementary.pdf
